# Supplementary material for: Uridine Diphosphate Glycosyltransferases (UGTs) Involved in the Carotenoid-Based Body Color Difference between Tetranychus cinnabarinus (Red) and Tetranychus urticae (Green)
Source: Insects. 2023 Oct 18;14(10):823. doi: 10.3390/insects14100823 (PMC10607543; doi:10.3390/insects14100823)
Supplement: Supplementary file 1 [file insects-14-00823-s001.zip]

Archive with 1 entries (1 files):
- insects-2556148-supplementary.pdf
